# Supplementary material for: A Bayesian multi-proxy contribution to the socioeconomic, political, and cultural history of late medieval Capitanata (southern Italy)
Source: Sci Rep. 2023 Mar 11;13:4078. doi: 10.1038/s41598-023-30706-9 (PMC10008551; doi:10.1038/s41598-023-30706-9)
Supplement: Supplementary file 1 — Supplementary Information 1. [file 41598_2023_30706_MOESM1_ESM.xlsx]

## Sheet: Human Dataset
Table title: Isotopic results and archaeological, anthropological, and historical information for the sites of Tertiveri, Montecorvino and San Lorenzo in Carminiano.	Legend: * = Excluded from the adult population analysis because not safely determinable as such or identified as a non-adult. n/a = non available information Skeletal Completeness Parameters = 1: > 70%; 2: 30-70%; 3: < 30%; 4: Skull or single bone. Bone Surface Preservation Parameters = Good: >70%; Middle: 30-70%; Bad: <30%. Measurements reported in bold were excluded from the analysis due to bad…
Site	Burial Location	Burial ID	Isotopic ID	Sampled Material	Biological Sex	Features for sex determination (Steele 1976; Black III 1978; Ferembach et al. 1980; Rösing et al. 2007)	Age-at-Death Range (Years)	Features for age determination (Ferembach et al. 1980; Brothwell 1981; Mann et al. 1991; Buckberry & Chamberlain 2002)	Completeness (Present Elements)	Completeness Level (Nováček et al., 2020).	Bone Surface Preservation Level (Nováček et al., 2020).	Date Range (CE)	Collagen Yield	%C	%N	C:N Ratio	δ13C Collagen (‰ - VPDB)	δ15N Collagen (‰ - AIR)	δ13C Carbonate (‰ - VPDB)	δ18O Carbonate (‰ - VPDB)
Tertiveri	Privileged Burial Shaft	105.005 216	TC1	Cranium	Probable Female	Cranial Features; Pelvis Features; Metrics	25-35	Epiphyses; Cranial Sutures; Rib; Teeth	Complete	1	Good	1100-1300	7.7	26.8	9.7	3.2	-18	13	n/a	n/a
Tertiveri	Privileged Burial Shaft	105.006 128	TC2	Rib	Probable Male	Mandibular Features; Metrics	25-35	Epiphyses; Rib; Teeth	Mandible; Scapula; Thorax; Upper Extremities; Right Pelvis; Right Femur	3	Good	1100-1300	8.5	30.8	11	3.3	-18.9	10.8	-12.5	-5.2
Tertiveri	Privileged Burial Shaft	105.009 203 #2	TC3*	Fibula		n/a	1-2	Metrics	Fibula	4	Good	1100-1300	10.5	22.3	8.1	3.2	-18.5	9.1	n/a	n/a
Tertiveri	Privileged Burial Shaft	105.011 222 #1	TC4	Rib		n/a	35-45	Rib; Degenerative Joint Diseases	Thorax; Upper Extremities	3	Good	1000-1200	8.4	41.2	14.6	3.3	-19.6	9.5	n/a	n/a
Tertiveri	Privileged Burial Shaft	105.011 226	TC5	Rib		n/a	40+	Rib	Thorax; Hands	3	Good	1100-1300	2.9	36.9	13.2	3.3	-19.3	9.8	n/a	n/a
Tertiveri	Privileged Burial Shaft	105.012 244	TC6	Vertebra		n/a	40+	Hyoid; Teeth	Scapulae; Vertebrae; Hands	3	Good	1100-1300	10.6	26.6	9.6	3.2	-19.3	9.8	n/a	n/a
Tertiveri	Privileged Burial Shaft	105.012 257	TC7	Vertebra		n/a	21+	Epiphyses; Vertebrae	Vertebrae; Hands	3	Good	1100-1300	7.2	45.5	16.2	3.3	-19	10.7	n/a	n/a
Tertiveri	Privileged Burial Shaft	112.003 190	TC8	Rib		n/a	21+	Epiphyses; Apophyses; Femur	Thorax; Vertebrae; Upper Left and Lower Extremities	2	Good	1296-1300	12	18.5	6.9	3.1	-18.9	8.5	-11.9	-3.8
Tertiveri	Privileged Burial Shaft	112.011 42	TC9	Rib		n/a	21+	Epiphyses	Thorax; Vertebrae; Upper Left Extremities	2	Good	1100-1400	10.5	23.7	9.2	3	-19.3	8.4	-12.6	-5.5
Tertiveri	Privileged Burial Shaft	112.013 82	TC10	Rib	Male	Cranial Features; Pelvis Features; Metrics	25-35	Cranial Sutures; Symphysis; Epiphyses; Apophyses	Complete	1	Good	1100-1400	5.4	28.9	10.5	3.2	-18.7	10.5	n/a	n/a
Tertiveri	Privileged Burial Shaft	112.015 214 #1	TC11	Scapula	Male	Mandibular Features; Metrics	25-35	Epiphyses; Teeth	Mandible; Scapulae; Upper Left and Lower Right Extremities	3	Good	1100-1400	5.2	22.5	8.1	3.2	-18.8	10.3	-12.6	-5
Tertiveri	Privileged Burial Shaft	112.015 214	TC12	Scapula	Probable Female	Gracility; Metrics	21+	Epiphyses; Apophyses	Scapulae;Vertebrae; Calcaneus	3	Good	1100-1400	13.4	26.1	9.7	3.2	-18.7	9.8	-12.8	-5.1
Tertiveri	Privileged Burial Shaft	112.017 387	TC13	Rib	Female	Gracility; Metrics	25-35	Epiphyses; Apophyses	Thorax; Upper and Lower Extremities	2	Good	1100-1400	5.3	27.9	10.1	3.3	-18.9	9.8	-12.4	-6.1
Tertiveri	Privileged Burial Shaft	121.003 73	TC14	Rib	Female	Cranial Features; Pelvis Features; Metrics	25-29	Cranial Sutures; Epiphyses; Apophyses; Auricular Facet; Teeth	Complete	1	Good	1100-1400	4.9	14.8	5.4	3.2	-18.8	10.8	n/a	n/a
Tertiveri	Privileged Burial Shaft	142.009 19	TC15	Rib	Probable Male	Cranial Features; Pelvis	30-38	Cranial Sutures; Apophyses; Palate; Symphysis	Complete	1	Good	1100-1400	16.4	36.4	13.6	3.1	-18	10.3	-13.1	-5
Tertiveri	Privileged Burial Shaft	142.011 39	TC16	Rib	Probable Male	Robusticity; Metrics	22-28	Epiphyses; Apophyses; Vertebral Ring Incomplete Ossification	Nearly Complete; Cranium Missing	1	Good	1100-1400	7.7	40.6	14.5	3.3	-18.7	10.7	-12.1	-5.6
Tertiveri	Privileged Burial Shaft	142.012 39	TC17	Rib	Male	Robusticity	25-45	Rib	Scapulae; Ribs	3	Good	1100-1400	7.3	40.6	14.4	3.3	-19.5	10.4	-12.3	-5.8
Tertiveri	Privileged Burial Shaft	142.013 81	TC18	Rib	Male	Pelvis Features; Metrics	25-35	Epiphyses; Apophyses	Nearly Complete; Cranium Missing	1	Good	1100-1400	8.6	37.1	13.9	3.1	-18.2	10.8	-12.2	-5.5
Tertiveri	Privileged Burial Shaft	142.015 234	TC19	Rib	Male	Cranial Features; Pelvis Features	25-29	Epiphyses; Apophyses; Cranial Sutures; Palate; Teeth; Symphysis	Complete	1	Good	1100-1400	5.2	37.1	13.3	3.3	-19.3	10	-13.4	-4.4
Tertiveri	Privileged Burial Shaft	143.005 346	TC20	Rib	Male	Cranial Features; Pelvis Features; Metrics	21-38	Cranial Sutures; Epiphyses; Apophyses; Humerus; Symphysis; Teeth	Complete	1	Good	1100-1400	10.3	37.7	13.4	3.3	-18.9	9.7	-13.6	-6.9
Tertiveri	Privileged Burial Shaft	159 87	TC21*	Rib		n/a	2-4	Metrics; Teeth	Nearly Complete; Left Extremities Missing	2	Good	1296-1300	9.2	35.6	13.2	3.2	-18.1	9.8	n/a	n/a
Tertiveri	Second Church Cemetery	193.002 80 #1	TC22	Fibula	Probable Female	Gracility; Metrics	21-39	Epiphyses; No Degenerative Joint Diseases	Upper Left and Lower Right Extremities; Hands; Feet	3	Good	1100-1400	8.9	31	11.6	3.1	-18.4	9.8	-13.1	-5.1
Tertiveri	Second Church Cemetery	193.002 80 #2	TC23	Cranium (Temporal)	Probable Male	Robusticity; Metrics	21-39	Epiphyses	Scapulae; Hands; Feet	3	Good	1100-1400	7.6	22.5	8.2	3.2	-19	10.4	-11.4	-5
Tertiveri	Second Church Cemetery	193.002 80 #5	TC24*	Cranium (Parietal?)		n/a	0.5-1	Metrics	Cranium; Thorax; Hands; Feet; Lower Extremities	2	Good	1100-1400	11.2	31.4	11.7	3.1	-17.4	13.8	-12.3	-4.4
Tertiveri	Second Church Cemetery	193,002 80 #6	TC25	Fibula		n/a	16-20	Epiphyses	Ribs; Ulnae; Pelvis; Fibulas; Feet	3	Good	1100-1400	8.6	26.4	9.8	3.1	-18.6	9.9	-11.8	-5.2
Tertiveri	Second Church Cemetery	193.002 80	TC26	Radius	Probable Female	Gracility; Metrics	21-39	Epiphyses; No Degenerative Joint Diseases	Upper Left and Lower Right Extremities; Hands; Feet	3	Good	1100-1400	10	26.2	9.7	3.2	-18.6	10.1	-12.2	-5
Tertiveri	Second Church Cemetery	198,002 cr1	TC27	Cranium (Parietal)	Probable Male	Cranial Features	60-69	Cranial Sutures	Only Cranium	4	Middle/Good	1100-1400	17.4	34.1	12.6	3.2	-18.2	7.5	n/a	n/a
Tertiveri	Second Church Cemetery	198,002 cr2	TC28	Cranium	Probable Male	Cranial Features	25-29	Cranial Sutures; Palate; Teeth	Only Cranium	4	Good	1100-1400	8.6	24.5	9.2	3.1	-18.7	8.5	n/a	n/a
Tertiveri	Second Church Cemetery	198.003	TC29	Fibula	Probable Male	Robusticity; Metrics	14-18	Epiphyses; Apophyses	Pelvis; Lower Right Extremities	3	Good	1100-1400	9.7	22.6	8.4	3.1	-18.5	10	-12.3	-4.9
Tertiveri	Second Church Cemetery	198.003 81	TC30	Cranium (Occipital)	Probable Male	Cranial Features; Pelvis Features; Robusticity	35-45	Cranial Sutures; Humerus; Symphysis; Auricular Facet	Complete	1	Good	1100-1400	12.6	30.2	11.3	3.1	-18.5	10.5	-13.8	-4.9
Tertiveri	Second Church Cemetery	198.005 132	TC31	Rib	Female	Mandible Features; Pelvis Features	50-59	Epiphyses; Apophyses; Symphysis; Humerus; Degenerative Joint Diseases; Teeth	Complete; Calvarium Missing	1	Good	1100-1400	7.2	30.2	11.2	3.2	-17.8	7.8	n/a	n/a
Tertiveri	Second Church Cemetery	198.006 134	TC32	Rib	Probable Male	Mandibular Features; Pelvis Features; Robusticity; Metrics	25-35	Epiphyses; Apophyses; Teeth; Symphysis	Mandible; Scapulae; Thorax; Vertebrae; Hands; Feet; Upper and Lower Right Extremities	2	Good	1100-1400	7	29.2	10.6	3.2	-19.2	9.2	n/a	n/a
Tertiveri	Second Church Cemetery	199.001 063	TC33	Fibula	Probable Male	Mandibular Features; Pelvis Features	30-39	Cranial Sutures; Epiphyses; Apophyses; Teeth	Mandible; Scapulae; Hands; Upper and Lower Right Extremities	3	Good	1100-1400	11.6	27.3	10.2	3.2	-18.5	8.2	-12.5	-5.5
Tertiveri	Second Church Cemetery	199.002 68	TC34	Clavicula	Probable Male	Cranial Features	30-39	Epiphyses; Apophyses; Rib; Teeth	Cranium; Thorax; Vertebrae; Hands; Feet; Upper Extremities	2	Good	1100-1400	4.2	23.9	8.9	3.2	-19.1	9.9	n/a	n/a
Tertiveri	Second Church Cemetery	199.003 75 #2	TC35	Fibula	Probable Female	Pelvis Features	19-21	Apophyses; Epiphyses	Left Ulna; Phalanges; Pelvis	3	Good	1100-1400	9.1	27.8	10.3	3.1	-18.8	8.3	-10.2	-4.7
Tertiveri	Second Church Cemetery	199.003 75 cr1-1	TC36	Cranium (Parietal)		n/a	21-25	Cranial Sutures; Palate; Teeth	Only Cranium	4	Good	1100-1400	3.2	16.1	5.9	3.2	-18.7	10.8	n/a	n/a
Tertiveri	Second Church Cemetery	199.003 75 cr1-2	TC37*	Cranium (Parietal?)		n/a	5-9	Teeth	Only Cranium	4	Good	1100-1400	3.5	33.2	12.2	3.2	-18.5	10.9	n/a	n/a
Tertiveri	Second Church Cemetery	199.003 75 cr2-1	TC38	Cranium (Parietal)	Probable Female	Cranial Features	21-29	Cranial Sutures	Only Cranium (Frontal and Left Parietal)	4	Middle/Good	1100-1400	9.4	41.4	15.2	3.2	-18.6	9.8	n/a	n/a
Tertiveri	Second Church Cemetery	199.003 75 cr3	TC39	Cranium (Frontal?)	Probable Male	Cranial Features	40-49	Cranial Sutures; Palate; Teeth	Only Cranium	4	Good	1100-1400	8	19.1	7.1	3.1	-18.8	8.8	-13.2	-5.1
Tertiveri	Second Church Cemetery	199.003 75 cr4	TC40	Cranium (Parietal?)	Probable Male	Cranial Features	50-59	Cranial Sutures; Palate; Teeth	Only Cranium	4	Good	1100-1400	5.6	43.7	16	3.2	-18.5	8.8	n/a	n/a
Tertiveri	Second Church Cemetery	199.003 75 cr5	TC41	Cranium	Male	Cranial Features	25-29	Cranial Sutures; Palate; Teeth	Only Cranium	4	Middle	1100-1400	9.8	22.6	8.5	3.1	-18.6	8.7	-12.5	-5.6
Tertiveri	Second Church Cemetery	199.003 75 cr6	TC42	Cranium (Parietal?)	Probable Female	Cranial Features	21-29	Cranial Sutures	Only Cranium	4	Good	1100-1400	8	27	10.1	3.1	-18	11.7	-12.5	-4.7
Tertiveri	Second Church Cemetery	199.005 111	TC43	Rib	Female	Cranial Features; Pelvis Features; Gracility	26-29	Cranial Sutures; Teeth; Epiphyses; Apophyses; Rib; Auricular Facet	Complete	1	Good	1100-1400	7.1	37.5	13.9	3.2	-18.6	10.6	-12.6	-5.4
Tertiveri	Second Church Cemetery	199.006 112 cr1	TC44	Cranium (Parietal)	Female	Cranial Features	35-39	Cranial Sutures	Only Cranium (Fragments)	4	Middle/Good	1100-1400	9.8	34.4	12.6	3.2	-18.8	10	n/a	n/a
Tertiveri	Second Church Cemetery	199.006 112 cr3	TC45	Cranium (Parietal)	Probable Male	Cranial Features	21-28	Cranial Sutures	Only Cranium (Fragments)	4	Middle/Good	1100-1400	8.8	29.4	10.9	3.2	-18.8	10	n/a	n/a
Tertiveri	Second Church Cemetery	199.006 112 cr4	TC46	Cranium	Probable Male	Thickness	21-38	Cranial Sutures	Only Cranium (Fragments)	4	Middle/Good	1100-1400	10.8	21.3	7.9	3.1	-19.1	9.9	n/a	n/a
Tertiveri	Second Church Cemetery	199.006 112 cr5	TC47	Cranium (Parietal)	Probable Male	Mastoid Process	21-38	Cranial Sutures	Only Cranium (Fragments)	4	Middle/Good	1100-1400	9.1	18.6	6.9	3.1	-18.7	9.5	n/a	n/a
Tertiveri	Second Church Cemetery	199.006 112 cr6	TC48	Cranium (Parietal?)	Probable Female	Cranial Features	25-35	Cranial Sutures	Only Cranium (Fragments)	4	Middle/Good	1100-1400	3.9	22.2	8.3	3.1	-18.5	9.8	n/a	n/a
Tertiveri	Second Church Cemetery	203.001 65	TC49*	Fibula		n/a	0-100	n/a	Cranium; Thorax; Vertebrae; Hands; Pelvis; Upper Right and Lower Extremities	2	Middle	1100-1400	9.3	26.4	9.7	3.2	-18.9	9.6	n/a	n/a
Tertiveri	Second Church Cemetery	205.001 69	TC50*	Femur		n/a	3-6	Metrics	Cranium; Vertebrae; Humera; Femora	3	Good	1100-1400	7.3	36.3	13	3.3	-18.8	10.2	-12.4	-5.1
Tertiveri	Second Church Cemetery	206.002 72	TC51*	Fibula		n/a	0-100	n/a	Cranium; Feet	3	Middle	1100-1400	4.3	18.2	6.8	3.1	-18.6	8.8	-12.6	-6.2
Tertiveri	Second Church Cemetery	209 38	TC52*	Tibia		n/a	10-16	Epiphyses; Compacta	A Few Fragments of Cranium, Ribs, Pelvis and Lower Right Extremities	3	Middle	1100-1400	10.9	36.2	13.4	3.2	-18.4	9.2	-12.3	-4.9
Tertiveri	Second Church Cemetery	212 4 #1	TC53*	Rib		n/a	2-4	Metrics	Cranium; Thorax; Hands; Pelvis; Left Femur and Upper Extremities	2	Good	1100-1400	10.2	31.3	11.7	3.1	-17.8	10.2	n/a	n/a
Tertiveri	Second Church Cemetery	212 4 #2	TC54*	Tibia		n/a	0.5-2	Metrics; Teeth	Cranium Base; Scapulae; Pelvis; Feet; Upper Right and Lower Extremities	2	Good	1100-1400	7.8	20.4	7.5	3.2	-17.5	12.2	n/a	n/a
Tertiveri	Second Church Cemetery	212 4 #3	TC55*	Vertebra		n/a	2-4	Epiphyses; Apophyses	Vertebrae; Hands	3	Good	1100-1400	1.4	44.6	16	3.3	-17.8	12	n/a	n/a
Tertiveri	Second Church Cemetery	212 4 #4	TC56*	Humerus		n/a	0.5-1	Apophyses; Metrics	Scapulae; Humera; Vertebrae	3	Good	1100-1400	4	40.9	14.6	3.3	-18.1	12.5	n/a	n/a
Tertiveri	Second Church Cemetery	226.002 46	TC57	Rib	Male	Cranial Features; Pelvis Features; Metrics	40-49	Cranial Sutures; Symphysis; Auricular Facet; Epiphyses; Apophyses	Complete	1	Good	1100-1400	8.3	34.8	13	3.1	-18	11.1	-12.4	-5.8
Tertiveri	Second Church Cemetery	232.004 140 #1	TC58	Metatarsal	Probable Male	Robusticity; Metrics	21+	Epiphyses; Compacta	Vertebrae; Feet; Lower Extremities	3	Middle	1100-1400	12.3	8.1	3	3.2	-18.3	11.2	n/a	n/a
Tertiveri	Second Church Cemetery	232.004 140 #2	TC59	Metatarsal	Probable Female	Gracility; Metrics	21-39	Auricular Facet	Cranium; Pelvis; Feet; Lower Extremities	3	Middle	1100-1400	10.5	28.3	10.3	3.2	-19	10	-13	-4.7
Tertiveri	Second Church Cemetery	232.006 142	TC60	Metatarsal	Probable Male	Metrics	21-39	Epiphyses; No Degenerative Joint Diseases	Scapulae; Ribs; Hands; Pelvis; Feet; Lower Extremeties	3	Good	1100-1400	10.2	26.4	9.8	3.1	-17.8	11.1	-14.2	-5.3
Tertiveri	Privileged Burial Shaft	105.002 80	TC61	Rib		n/a	35-45	Teeth; Rib; Degenerative Joint Diseases	Thorax; Hands; Feet; Teeth	3	Good	900-1100	20.5	30.9	11.1	3.2	-19.5	10.2	-14	-5.3
Tertiveri	Privileged Burial Shaft	105.003 94	TC62	Rib		n/a	21+	Epiphyses; Rib	Thorax; Ulnae	3	Good	1000-1200	11.8	38.8	13.9	3.3	-19	10	-12.6	-4.6
Tertiveri	Privileged Burial Shaft	105.005 124	TC63	Rib		n/a	25-35	Teeth; Rib; Degenerative Joint Diseases	Thorax; Scapulae; Pelvis; Teeth	3	Good	1250-1400	10.8	45.4	16.3	3.3	-19.1	10.6	-14.6	-6.5
Tertiveri	Privileged Burial Shaft	105.005 216	TC64	Rib		n/a	21+	Rib	Ribs	3	Good	1250-1400	4.6	38.3	14.3	3.1	-18.8	9.1	-12.8	-5.3
Tertiveri	Privileged Burial Shaft	105.006 131	TC65	Rib	Probable Male	Robusticity	25-35	Rib	Ribs	3	Good	900-1150	14.7	40.9	15.4	3.1	-18.4	10.8	-5.2	-4.2
Tertiveri	Privileged Burial Shaft	105.007 218	TC66	Rib	Female	Pelvis Features; Gracility	40-49	Symphysis; Rib	Nearly complete; Cranium uncertain	1	Good	1200-1300	7.2	29.8	11.1	3.1	-19.1	9.7	-12.6	-5.4
Tertiveri	Privileged Burial Shaft	105.008 175	TC67	Rib	Probable Male	Robusticity	21+	Epiphyses	Upper Extremities; Thorax; Feet	3	Good	1000-1200	4.4	38.3	14.3	3.1	-18.5	11	-12.7	-4.9
Tertiveri	Privileged Burial Shaft	105.009 217	TC68	Rib	Male	Cranial Features; Pelvis Features; Metrics	21-25	Epiphyses; Apophyses; Teeth; Cranial Sutures; Symphysis; Rib	Complete	1	Good	1200-1300	5.7	43	15.4	3.3	-19.2	9.7	-12.7	-5
Tertiveri	Privileged Burial Shaft	105.010 208	TC69	Rib	Probable Male	Robusticity; Metrics	25-35	Epiphyses; Teeth	Thorax; Teeth; Upper Extremities	2	Good	1100-1300	5	44.8	16.6	3.1	-18.8	10.7	-12.9	-4.7
Tertiveri	Privileged Burial Shaft	105.010 209	TC70	Rib	Male	Pelvis Features; Robusticity	45-55	Teeth	Cranium; Scapulae; Vertebrae	3	Good	1100-1300	5.2	40.5	15	3.1	-18.5	10.1	-13.2	-4.8
Tertiveri	Privileged Burial Shaft	105.011 261	TC71*	Cranium		n/a	6-10	Symphysis; Rib	Nearly complete; Cranium uncertain	1	Good	1100-1300	2.3	19.8	7.1	3.2	-19.4	9.6	-14.5	-6.5
Tertiveri	Privileged Burial Shaft	105.011 219	TC72	Rib	Male	Pelvis Features; Robusticity; Metrics	50-65	Rib	Thorax	3	Good	1100-1300	4.1	17.3	6.1	3.3	-19	10	-12.5	-4.9
Tertiveri	Privileged Burial Shaft	105.012 157	TC73	Rib		n/a	18+	Cranial Sutures; Teeth, Rib	Cranium; Thorax; Vertebrae; Hands; Upper Extremities	2	Good	1100-1300	14.7	40.1	15	3.1	-18.5	9.6	-12.5	-5.1
Tertiveri	Privileged Burial Shaft	105.013 233	TC74	Rib	Male	Cranial Features	70-80	Cranial Sutures; Degenerative Joint Diseases	Upper Extremities; Thorax; Cranium; Hands	2	Good	1100-1300	7.6	27.7	10.2	3.2	-18.7	10.4	-12.7	-5.6
Tertiveri	Privileged Burial Shaft	112.011 42	TC75	Rib		n/a	21+	Rib	Ribs	3	Good	1100-1400	8.8	43	16.3	3.1	-19.5	8.3	-12.8	-5.5
Tertiveri	Privileged Burial Shaft	112.013 82	TC76	Rib	Probable Male	Robusticity	25-35	Rib	Ribs	3	Good	1100-1400	5.4	37.2	14.2	3	-18.9	10.1	-12.2	-5.7
Tertiveri	Privileged Burial Shaft	112.017 387	TC77	Rib		n/a	25-35	Rib	Ribs	3	Good	1200-1250	4.1	34.7	13.3	3.1	-19	10.2	-12.6	-10.5
Tertiveri	Cathedral Ordinary Cemetery	123.001 151	TC78*	Rib		n/a	8-12	Metrics; Teeth	Cranium; Thorax; Hands; Pelvis; Upper Extremities	2	Good	1100-1400	5.9	42.4	15.3	3.2	-18.2	9.3	-12	-13
Tertiveri	Privileged Burial Shaft	142.009 19	TC79	Rib		n/a	21-39	Rib	Ribs	3	Good	1100-1400	9.1	33.6	12.9	3	-18.6	10	-13	-5.5
Tertiveri	Privileged Burial Shaft	142.011 39	TC80	Rib		n/a	21-39	Rib	Ribs	3	Good	1100-1400	9.5	39.9	15.2	3.1	-19	10.5	-12.5	-5.9
Tertiveri	Privileged Burial Shaft	142.013 81	TC81	Rib		n/a	21-39	Rib	Ribs	3	Good	1100-1400	9.4	27.9	10.8	3	-18.8	10.3	-12.2	-5.2
Tertiveri	Privileged Burial Shaft	142.015 234	TC82	Rib		n/a	21-39	Rib	Ribs	3	Good	1200-1250	7.3	42.1	16.3	3	-19	9.9	-13.5	-10.6
Tertiveri	Privileged Burial Shaft	142.017 281	TC83	Rib	Male	Robusticity; Metrics	22-28	Epiphyses; Apophyses	Nearly complete; Cranium and Pelvis Missing	2	Good	1200-1250	8.8	33.5	12.9	3	-18.6	10.7	-13	-9.2
Tertiveri	Privileged Burial Shaft	112.015	TC84	Vertebra		n/a	21+	Apophyses	Vertebrae	3	Good	1100-1400	6.4	16.4	6.1	3.1	-18.3	10.5	n/a	n/a
Tertiveri	Second Church Cemetery	193.002 80 #3	TC85	Cranium	Probable Male	Cranial Features	21-39	Cranial Sutures; Teeth	Only Cranium	4	Good	1100-1400	11.3	28.4	10.6	3.1	-18.6	10.4	-12.8	-5.2
Tertiveri	Cathedral Ordinary Cemetery	Site A-6, #25	TC86	Mandible	Probable Male	Mandibular Features	16-22	Teeth	Mandible	4	Middle	1100-1400	n/a	0.293863	1.04482	4.14973	-20.6978	4.52787	-10.24	-5.24
Tertiveri	Cathedral Ordinary Cemetery	Site A-6, #25	TC86	Mandibular First Molar (Enamel)	Probable Male	Mandibular Features	16-22	Teeth	Mandible	4	Middle	1100-1400	n/a	n/a	n/a	n/a	n/a	n/a	-12.0475	-4.21833
Tertiveri	Cathedral Ordinary Cemetery	Site A-1	TC87	First Molar (Enamel)		n/a	25-35	Teeth; Palate	Maxilla	4	Middle/Good	1100-1400	n/a	n/a	n/a	n/a	n/a	n/a	-12.0441	-3.18189
Tertiveri	Cathedral Ordinary Cemetery	Site A-1, #1-1	TC88	Cranium (Parietal)		n/a	40-59	Cranial Sutures	Cranium (Frontal and Left Parietal)	4	Middle/Bad	1100-1400	n/a	0.862403	0.201029	4.98764	-21.5174	4.74277	-11.26	-5.07
Tertiveri	Cathedral Ordinary Cemetery	Site A-1, #1-2	TC89	Cranium (Parietal)		n/a	21-39	Cranial Sutures	Cranium (Frontal and Left Parietal)	4	Middle/Bad	1100-1400	n/a	27.07	9.89782	3.19071	-20.0756	9.15196	-11.8	-5.6
Tertiveri	Cathedral Ordinary Cemetery	Site A-1, #1-3	TC90	Cranium (Parietal)		n/a	21-39	Cranial Sutures	Cranium (Left Parietal)	4	Middle/Good	1100-1400	n/a	0.956102	0.210543	5.22476	-22.2552	2.99778	-11.24	-5.36
Tertiveri	Cathedral Ordinary Cemetery	Site A-1, #1-4	TC91	Cranium (Frontal)		n/a	21+	Thickness of the Frontal Bone	Cranium (Frontal)	4	Good	1100-1400	n/a	0.738611	0.205061	4.20253	-21.0497	5.94097	-11.69	-7.24
Tertiveri	Cathedral Ordinary Cemetery	Site A-1, #1-5	TC92	Cranium (Frontal/Parietal)		n/a	40-59	Cranial Sutures	Cranium (Frontal/Parietal)	4	Middle/Good	1100-1400	n/a	9.70513	3.2367	3.49565	-18.9662	9.6743	-11.4325	-8.73493
Tertiveri	Cathedral Ordinary Cemetery	Site A-1, #1-6	TC93*	Cranium (Parietal)		n/a	0.5-2	Thickness of the Parietal Bone	Cranium (Parietal)	3	Middle/Good	1100-1400	n/a	0.664978	n/a	n/a	-23.0676	n/a	-11.2627	-6.82026
Tertiveri	Cathedral Ordinary Cemetery	Site A-2, #7-2	TC94	Rib		n/a	21+	Epiphyses; Apophyses	Cranial Fragments; Ribs; Vertebrae; Pelvis; Right Foot	3	Good	1100-1400	n/a	1.10611	0.214203	6.01211	-22.9885	2.9238	-9.65694	-7.11153
Tertiveri	Cathedral Ordinary Cemetery	Site A-2, #8-1	TC95*	Cranium (Parietal)		n/a	1-6	Thickness of the Frontal and Parietal Bones	Cranium (Frontal and Left Parietal)	4	Good	1100-1400	n/a	42.6862	14.848	3.35392	-20.01	9.9996	-12.0763	-4.91189
Tertiveri	Cathedral Ordinary Cemetery	Site A-2, #8-2	TC96	Cranium (Temporal)		n/a	21+	Cranial Sutures; Thickness of the Parietal Bone	Cranium (Temporal and Parietal)	4	Good	1100-1400	n/a	13.1891	4.14885	3.7088	-18.9577	10.7181	-10.5519	-5.54928
Tertiveri	Cathedral Ordinary Cemetery	Site A-2, #11-1	TC97*	Fibula		n/a	2-4	Metrics	Right Upper and Left Lower Extremities	3	Good	1100-1400	n/a	8.76209	2.57103	3.99509	-19.8739	8.99551	-10.9288	-13.0067
Tertiveri	Cathedral Ordinary Cemetery	Site A-2, #11-2	TC98	Femur		n/a	21+	Metrics	Scapula; Pelvis; Left Femur; Right Tibia	3	Good	1100-1400	n/a	3.08546	1.02475	3.51239	-18.6608	8.60489	-11.0898	-8.09677
Tertiveri	Cathedral Ordinary Cemetery	Site A-2, #15-1	TC99	Rib		n/a	21+	Cranial Sutures	Cranial Fragments; Left Clavicula; Ribs	3	Middle/Good	1100-1400	n/a	15.4598	5.6628	3.18509	-18.661	10.2017	-11.173	-8.2296
Tertiveri	Cathedral Ordinary Cemetery	Site A-2, #15-2	TC100*	Rib		n/a	4-7	Metrics	Ribs; Fibulae	3	Middle/Good	1100-1400	n/a	n/a	n/a	n/a	n/a	n/a	-10.0465	-7.55387
Tertiveri	Cathedral Ordinary Cemetery	Site A-3, #18-1	TC101	Fibula	Female	Gracility; Metrics	21+	Epiphyses	Fibulae; Left Metatarsal	3	Middle/Good	1100-1400	n/a	35.1632	12.4319	3.29989	-20.1593	9.82413	-10.0333	-7.75857
Tertiveri	Cathedral Ordinary Cemetery	Site A-3, #18-2	TC102	Fibula	Male	Robusticity; Metrics	21+	Epiphyses	Humerus; Left Radius; Right Femur; Left Fibula	3	Good	1100-1400	n/a	1.55066	0.494679	3.65675	-19.4321	7.81436	-10.647	-4.86873
Tertiveri	Cathedral Ordinary Cemetery	Site A-4, #21	TC103*	Fibula		n/a	4-12	Metrics	Right Scapula; Humeri; Right Radius; Fibula	3	Good	1100-1400	n/a	34.0555	11.9902	3.31362	-20.1688	9.61648	-10.2142	-8.45465
Tertiveri	Cathedral Ordinary Cemetery	Site A-5, #22-1	TC104	Humerus		n/a	21+	Epiphyses; Apophyses; Degenerative Joint Diseases	Cranial Fragment; Scapula Fragment; Vertebrae; Right Hand; Left Calcaneaus; Right Radius	3	Good	1100-1400	n/a	0.814322	0.22872	4.15113	-21.5317	5.7087	-10.1948	-5.97333
Tertiveri	Cathedral Ordinary Cemetery	Site A-5, #22-2	TC105	Metatarsal		n/a	14-20	Epiphyses	Left Metatarsal	4	Good	1100-1400	n/a	0.663426	n/a	n/a	-23.4963	n/a	-10.4419	-5.68539
Tertiveri	Cathedral Ordinary Cemetery	Site A-5-6, #24-1	TC106	Rib		n/a	21+	Epiphyses	Right Rib; Right Femur Fragment	3	Good	1100-1400	n/a	4.26655	1.3879	3.58621	-18.9416	9.06443	-9.77259	-5.88296
Tertiveri	Cathedral Ordinary Cemetery	Site A-5-6, #24-2	TC107	Rib		n/a	16-20	Metrics	Rib	4	Good	1100-1400	n/a	1.75551	0.516368	3.97701	-20.3515	6.81774	-10.1237	-5.45459
Tertiveri	Cathedral Ordinary Cemetery	Site A-5-6, #24-3	TC108*	Cranium (Parietal)		n/a	0.5-1.5	Thickness of the Parietal Bone	Cranium (Parietal)	4	Middle/Good	1100-1400	n/a	5.07176	1.74566	3.38952	-18.7594	9.78428	-12.1061	-5.28432
Tertiveri	Cathedral Ordinary Cemetery	Site A-5-6, #24-4	TC109*	Rib		n/a	3-7	Metrics	Ribs	3	Good	1100-1400	n/a	8.98422	3.29276	3.18329	-18.6505	8.38512	-9.84953	-7.29348
Tertiveri	Cathedral Ordinary Cemetery	Site B -1, #26-2	TC110	Tibia	Probable Female	Gracility; Metrics	30-50	Compacta	Femur Fragments; Tibia Fragments	3	Bad	1100-1400	n/a	35.9464	12.764	3.2856	-20.3675	9.20284	-11.136	-5.62521
Tertiveri	Cathedral Ordinary Cemetery	Site B-2, #27-1	TC111	Rib		n/a	21-39	Cranial Sutures	Cranial Fragments; Ribs	3	Middle	1100-1400	n/a	0.61046	n/a	n/a	-23.8667	n/a	-10.962	-6.9102
Tertiveri	Cathedral Ordinary Cemetery	Site B-2, #27-2	TC112*	Rib		n/a	0-18	Rib	Rib	4	Middle	1100-1400	n/a	2.34233	0.578621	4.72281	-21.06	6.76	-9.77498	-4.13918
Tertiveri	Privileged Burial Shaft	105.011 222 #2	TC113*	Metacarpal		n/a	4-7	Metrics	Cranium; Thorax; Hands; Upper Extremities	2	Good	1100-1400	n/a	1.97312	0.277769	8.28734	-23.1538	1.51121	-10.8305	-7.04083
Montecorvino	Inside the Cathedral	T.1 US 715	MO1	Rib	Male	Cranial Features; Pelvis Features	40-45	Auricular Facet; Cranial Sutures; Epiphyses	Complete	1	Good	1275-1425	18.0447	43.847	15.7793	3.24186	-20.26	10.46	-14.02	-5.26
Montecorvino	Inside the Cathedral	T.1 US 703	MO2	Rib	Male	Cranial Features; Pelvis Features; Metrics	50-100	Auricular Facet; Cranial Sutures; Epiphyses	Complete	1	Good	1275-1425	18.113	43.7063	15.6334	3.26165	-20.38	10.56	-13.0533	-5.46638
Montecorvino	Inside the Cathedral	T.1 US 633	MO3	Rib	Male	Pelvis Features; Metrics	28-32	Auricular Facet; Cranial Sutures; Epiphyses; Symphysis	Nearly complete; Cranium, Tibias and Fibulas Missing	2	Good	1440-1640	12.5071	42.5572	15.5104	3.20109	-19.69	9.45	-11.2665	-6.21794
Montecorvino	Inside the Cathedral	T.2 US 674	MO4	Rib	Female	Cranial Features; Pelvis Features; Metrics	40-100	Cranial Sutures; Epiphyses	Complete	1	Good	1290-1440	13.1148	43.27	15.53	3.25	-20.67	10.97	-12.4115	-5.70909
Montecorvino	Inside the Cathedral	T.4 US 710	MO5	Rib	Female	Cranial Features; Metrics	50-100	Cranial Sutures; Epiphyses	Complete	1	Middle/Good	1320-1470	5.36946	33.6749	12.096	3.24808	-19.97	9.62	-12.8445	-4.86086
Montecorvino	Outside Chapel's Apse	T.5 US 828	MO6*	Rib	Female	Cranial Features	11-13	Epiphyses; Metrics	Nearly complete; Partial Cranium, Clavicles and Scapulae Missing	2	Good	1250-1500	6.88614	41.5945	14.6439	3.31374	-20.49	9.4	-10.8255	-5.63006
Montecorvino	Episcopius	T.6 US 883	MO7	Rib	Male	Cranial Features; Metrics	28-32	Cranial Sutures; Epiphyses	Nearly complete; Cranium and Pelvis Fragmentary	1	Middle/Good	1100-1300	6.08934	31.1637	11.1317	3.26611	-19.69	10.59	-12.6116	-5.5518
Montecorvino	Episcopius	T.7 US 899	MO8*	Rib		n/a	3-4	Metrics	Nearly complete; Cranium, Right Radius and Ulna Missing	2	Good	1100-1300	6.07176	39.7059	14.1366	3.27683	-19.94	9.97	-11.973	-5.6105
Montecorvino	Episcopius	T.7 US 893	MO9*	Rib		n/a	9-10	Epiphyses; Metrics; Teeth	Nearly complete; Tibias, Fibulas and Foot Bones Missing	1	Good	1280-1410	5.86684	41.6734	14.7092	3.30534	-20.14	10.4	-11.5329	-4.94329
Montecorvino	Episcopius	T.8 US 898	MO10*	Rib		n/a	11-12	Epiphyses; Metrics	Nearly complete; Cranium Missing	1	Middle/Good	1100-1300	5.44218	27.5299	9.96095	3.22444	-19.6	10.27	-11.863	-5.25654
Montecorvino	Episcopius	T.9 US 928	MO11*	Rib		n/a	5-6	Metrics; Teeth	Complete	1	Good	1100-1300	7.95764	40.3736	14.268	3.30129	-20.53	9.13	-13.0247	-5.46288
Montecorvino	Episcopius	T.9 US 927	MO12*	Rib		n/a	2-3	Metrics	Only Fragments of Humeri and Femurs	3	Middle/Good	1100-1300	16.266	43.0257	15.3192	3.2767	-19.8	12.69	-13.6919	-5.51493
Montecorvino	Episcopius	T.16 US 1177	MO13	Rib	Female	Cranial Features; Pelvis Features; Metrics	35-39	Auricular Facet; Epiphyses	Nearly complete; Cranium and Pelvis Fragmentary, Left Humerus	1	Middle/Good	1200-1400	5.07005	42.4515	15.0092	3.29977	-20.32	10.62	-12.5705	-5.32669
Montecorvino	Episcopius	T.16 US 1190A	MO14	Rib	Female	Pelvis Features; Metrics	45-50	Auricular Facet; Epiphyses	Nearly complete; Cranium Missing	2	Good	1200-1400	4.48703	32.8577	11.7414	3.26488	-19.9623	9.52	-13.0842	-4.64765
Montecorvino	Episcopius	T.20 US 2028 = US2029	MO15	Rib	Male	Cranial Features; Pelvis Features	45-50	Auricular Facet; Cranial Sutures; Epiphyses	Nearly complete; Lower Extremities Missing	1	Good	1000-1100	4.36584	27.11	9.79	3.23	-19.26	10.41	-12.16	-4.6
Montecorvino	Episcopius	T.30 US 2087	MO16	Rib	Male	Cranial Features; Pelvis Features	28-32	Auricular Facet; Cranial Sutures; Epiphyses	Nearly complete; Right Femur, Right Radius and Ulna Missing	1	Good	1100-1200	5.93482	28.9058	10.4432	3.22924	-19.94	10.15	-12.7999	-5.65774
Montecorvino	Castle	US 1230	MO17*	Rib		n/a	5-7	Metrics; Teeth	Nearly complete; Cranium Fragmentary	1	Good	1030-1220	4.90555	41.5456	14.6267	3.31372	-20.33	9.56	-12.679	-4.99133
San Lorenzo in Carminiano	Outside the Church	Saggio 8 T.2 889	SL1	Rib	Female	Cranial Features; Pelvis Features; Metrics	30-40	Auricular Facet; Cranial Sutures; Epiphyses; Symphysis	Cranium; Thorax; Vertebrae; Pelvis; Extremities; Right Humerus	2	Good	1150-1300	5.7963	31.9555	11.6384	3.20323	-19.99	9.34	-13.02	-3.89
San Lorenzo in Carminiano	Outside the Church	Saggio 8 T.2 891	SL2	Rib	Male	Cranial Features; Metrics	24-26	Cranial Sutures; Epiphyses	Nearly complete; Pelvis Missing	1	Good	1190-1285	3.29949	18.6745	7.17974	3.03504	-19.44	8.47	-12.0995	-4.20759
San Lorenzo in Carminiano	Outside the Church	Saggio 8 T.1 869	SL3	Rib	Male	Cranial Features; Pelvis Features; Metrics	35-40	Auricular Facet; Cranial Sutures; Epiphyses; Symphysis	Complete	1	Good	1040-1260	5.60244	30.3022	10.9032	3.24233	-19.88	9.13	-12.4428	-5.34374
San Lorenzo in Carminiano	Outside the Church	Saggio 8 821	SL4	Rib		n/a	18-100	Metrics	Ribs	4	Middle	1300-1500	3.94061	18.5439	6.84508	3.16035	-18.35	11	-12.1434	-3.43632

## Sheet: Animal Dataset
Site	Context ID	Isotopic ID	Sampled Material	Taxa	Common Name	Date Range (CE)	Collagen Yield	%C	%N	C:N Ratio	δ13C Collagen (‰ - VPDB)	δ15N Collagen (‰ - AIR)	δ13C Carbonate (‰ - VPDB)	δ18O Carbonate (‰ - VPDB)
Tertiveri	1.001 11	TCCA1	Tibia	Bos taurus (Linnaeus, 1758)	Cattle	1000-1500	5.4	25.9	9.6	3.2	-19.8	6.9	-12.2	-4.9
Tertiveri	205.001 69	TCCA2	Ulna	Bos taurus (Linnaeus, 1758)	Cattle	1000-1500	6.5	12.5	4.4	3.3	-20.2	8.3	-8.3	-6.3
Tertiveri	198.001 64	TCPI1	Humerus	Sus domesticus (Erxleben, 1777)	Pig	1000-1500	3.2	21.7	7.9	3.2	-20.1	7.4	-12.2	-4.5
Tertiveri	106.001 2	TCSG1	Femur	Ovis aries/Capra hircus (Linnaeus, 1758)	Sheep/Goat	1000-1500	7	22.4	8.3	3.1	-20.8	5.5	-12.2	-5.2
Tertiveri	142.008 413	TCTO1	Carapax	Testudo (Linnaeus, 1758)	Tortoise	1000-1500	7.6	17.8	6.5	3.2	-22.4	6	-12.5	-3.3
Montecorvino	Saggio 6 bis 1714	MOCA1	Humerus	Bos taurus (Linnaeus, 1758)	Cattle	1000-1500	4.44231	40.8676	14.4596	3.29746	-22.49	5.36	-10.88	-5.59506
Montecorvino	Saggio 1 Ambiente 38 1168 (T.16)	MOCA2	Tibia	Bos taurus (Linnaeus, 1758)	Cattle	1000-1500	6.7426	31.3727	11.4255	3.20356	-20.3	4.7	-10.1215	-4.26134
Montecorvino	Saggio 4 Fossa 1 486	MOCH1	Metatarsal	Gallus domesticus (Linnaeus, 1758)	Chicken	1000-1500	20.3395	42.8517	15.3438	3.25821	-20.61	8.87	-11.8284	-5.89432
Montecorvino	Saggio 4 Fossa 1 480	MOCH2	Metatarsal	Gallus domesticus (Linnaeus, 1758)	Chicken	1000-1500	6.52782	42.5395	15.5333	3.19503	-21.65	10.21	-9.10067	-4.85113
Montecorvino	Saggio 1 Ambiente 38 1168 (T.16)	MOHO1	Undetermined Bone Fragment	Equus caballus (Linnaeus, 1758)	Horse	1000-1500	5.1372	22.7175	8.23861	3.21713	-21.66	7.67	-12.6374	-4.95877
Montecorvino	Saggio 4 Fossa 2 481	MOPI1	Maxilla	Sus domesticus (Erxleben, 1777)	Pig	1000-1500	5.35443	41.3592	14.3665	3.35869	-22.76	8.13	-11.736	-4.79387
Montecorvino	Saggio 4 Fossa 2 481	MOPI1	Maxillary Molar	Sus domesticus (Erxleben, 1777)	Pig	1000-1500	n/a	40.2224	14.3196	3.27721	-22.69	8.1	-11.9446	-5.85634
Montecorvino	Saggio 4 Fossa 1 487	MOPI2	Third Molar	Sus domesticus (Erxleben, 1777)	Pig	1000-1500	12.5952	32.474	11.8892	3.18666	-22.32	5	-12.8675	-3.33861
Montecorvino	Saggio 1 Ambiente 42 1166	MOPI3	Maxilla	Sus domesticus (Erxleben, 1777)	Pig	1000-1500	7.27135	29.1782	10.3226	3.29766	-21.58	5.71	-10.8373	-4.32332
Montecorvino	Saggio 1 Ambiente 42 1166	MOPI3	Maxillary Molar	Sus domesticus (Erxleben, 1777)	Pig	1000-1500	9.25886	37.5279	13.405	3.26615	-22.47	5.87	-14.3839	-4.56908
Montecorvino	Saggio 1 Ambiente 5 2058	MOPI4	Molar	Sus domesticus (Erxleben, 1777)	Pig	1000-1500	3.71293	21.436	8.17604	3.05867	-21.25	7.49	-13.2074	-4.05751
Montecorvino	Saggio 1 Ambiente 38 1168 (T.16)	MOPI5	Molar	Sus domesticus (Erxleben, 1777)	Pig	1000-1500	n/a	29.4014	10.576	3.24347	-21.73	8.74	-13.2713	-6.89274
Montecorvino	Saggio 4 Fossa 1 487	MOSG1	Tibia	Ovis aries/Capra hircus (Linnaeus, 1758)	Sheep/Goat	1000-1500	20.2654	42.7036	15.6703	3.1793	-21.8	4.19	-13.7396	-1.60526
Montecorvino	Saggio 4 Fossa 1 492	MOSG2	Femur	Ovis aries/Capra hircus (Linnaeus, 1758)	Sheep/Goat	1000-1500	19.863	42.01	15.09	3.25	-22.93	4.03	-13.4314	-2.99221
Montecorvino	Saggio 1 Ambiente 42 1166	MOSG3	Humerus	Ovis aries/Capra hircus (Linnaeus, 1758)	Sheep/Goat	1000-1500	17.8338	39.5381	14.3518	3.21408	-21.9	6.08	-13.5532	-3.17278
Montecorvino	Saggio 1 Ambiente 5 2049	MOSG4	Humerus	Ovis aries/Capra hircus (Linnaeus, 1758)	Sheep/Goat	1000-1500	4.38293	18.6841	6.80626	3.20187	-20.63	8.91	-12.5461	-4.28623
Montecorvino	Saggio 4 Fossa 1 483	MOTO1	Femur	Testudo (Linnaeus, 1758)	Tortoise	1000-1500	16.2237	39.936	14.5083	3.21131	-24.05	4.89	-13.8722	-2.72505
San Lorenzo in Carminiano	Saggio 4 414	SLDE1	Mandible	Cervus elaphus (Linnaeus, 1758)	Deer	1000-1500	16.935	40.18	14.54	3.22	-20.35	7.35	-12.0977	-3.11506
San Lorenzo in Carminiano	Saggio 4 414	SLDE1	Mandibular Tooth	Cervus elaphus (Linnaeus, 1758)	Deer	1000-1500	16.0694	39.3057	14.1912	3.23137	-20.36	7.32	-12.59	-3.23
